# Supplementary material for: In Vitro Susceptibility to Closthioamide among Clinical and Reference Strains of Neisseria gonorrhoeae
Source: Antimicrob Agents Chemother. 2017 Sep 22;61(10):e00929-17. doi: 10.1128/AAC.00929-17 (PMC5610491; doi:10.1128/AAC.00929-17)
Supplement: Supplemental material [file AAC.00929-17_zac010176583sd1.xlsx]

## Sheet: Sheet1
SUPPLEMENTAL TABLE S1: Raw MIC data of each antibiotic tested for clinical and reference gonococcal strains and commensal Neisseria species.
Strain Name	Site	PEN	CFX	CRO	AZI	CIP	TET	SPE	CTA
NG Clinical 1	unknown	0.5	0.002	0.008	0.047	0.003	0.5	8	0.063			NG = Neisseria gonorrhoeae
NG Clinical 2	urethra	0.064	0.002	0.002	0.002	0.008	0.125	4	0.031			n/a = not available
NG Clinical 3	urethra	0.032	0.002	0.004	0.002	0.008	0.25	16	0.031			NK = Not known
NG Clinical 4	urethra	0.003	0.002	0.004	0.004	0.006	0.063	16	0.063
NG Clinical 5	Rectum	0.047	0.002	0.002	0.016	0.006	0.25	16	0.063
NG Clinical 6	unknown	0.064	0.003	0.004	0.047	0.003	0.38	6	0.063
NG Clinical 7	urethra	0.047	0.004	0.004	0.004	0.006	0.25	16	0.015
NG Clinical 8	urethra	0.125	0.004	0.002	0.004	0.006	16	16	0.031
NG Clinical 9	urethra	0.125	0.004	0.002	0.008	0.016	0.125	16	0.031
NG Clinical 10	urethra	0.064	0.004	0.004	0.004	0.004	0.5	16	0.031
NG Clinical 11	Rectum	32	0.004	0.002	0.008	32	0.5	16	0.063
NG Clinical 12	Rectum	0.047	0.004	0.002	0.008	0.004	0.5	4	0.063
NG Clinical 13	Rectum	0.064	0.004	0.004	0.015	0.016	0.5	16	0.063
NG Clinical 14	Pharynx	0.064	0.004	0.004	0.015	0.012	0.5	16	0.063
NG Clinical 15	Rectum	0.094	0.004	0.002	0.008	0.008	0.5	16	0.063
NG Clinical 16	Rectum	0.064	0.004	0.004	0.031	0.004	0.125	8	0.063
NG Clinical 17	Pharynx	0.006	0.004	0.004	0.031	0.004	0.25	16	0.063
NG Clinical 18	Rectum	32	0.004	0.004	0.031	8	0.25	16	0.063
NG Clinical 19	Rectum	0.125	0.004	0.002	0.004	0.064	16	16	0.125
NG Clinical 20	urethra	0.023	0.004	0.002	0.008	0.012	0.5	16	0.125
NG Clinical 21	urethra	0.25	0.004	0.002	0.016	6	16	8	0.125
NG Clinical 22	urethra	0.125	0.004	0.002	0.004	0.004	0.25	8	0.125
NG Clinical 23	Pharynx	0.064	0.004	0.004	0.004	0.008	0.25	8	0.125
NG Clinical 24	Rectum	0.002	0.008	0.004	0.008	0.25	8	4	0.015
NG Clinical 25	Rectum	0.094	0.008	0.002	0.004	0.006	0.063	4	0.031
NG Clinical 26	Rectum	32	0.008	0.032	0.004	32	16	16	0.063
NG Clinical 27	Rectum	0.5	0.008	0.004	0.004	0.004	0.5	8	0.063
NG Clinical 28	Rectum	8	0.008	0.002	0.008	0.008	0.125	8	0.063
NG Clinical 29	urethra	0.094	0.008	0.004	0.004	0.008	0.125	16	0.063
NG Clinical 30	Pharynx	0.125	0.008	0.008	0.008	32	0.5	8	0.063
NG Clinical 31	urethra	0.25	0.008	0.002	0.008	0.004	0.5	8	0.063
NG Clinical 32	Pharynx	0.064	0.008	0.004	0.031	0.006	0.25	8	0.063
NG Clinical 33	urethra	0.008	0.008	0.004	0.061	0.016	0.5	16	0.063
NG Clinical 34	urethra	0.25	0.008	0.004	0.031	32	0.25	16	0.063
NG Clinical 35	urethra	0.38	0.008	0.008	0.032	0.023	2	16	0.125
NG Clinical 36	Pharynx	0.19	0.008	0.002	0.008	3	8	8	0.125
NG Clinical 37	Rectum	6	0.008	0.002	0.004	0.008	0.125	8	0.125
NG Clinical 38	urethra	1.5	0.008	0.008	0.016	32	1	8	0.25
NG Clinical 39	unknown	0.064	0.016	0.004	0.023	0.006	0.19	8	0.015
NG Clinical 40	cervix	0.032	0.016	0.004	0.002	0.004	0.063	4	0.015
NG Clinical 41	unknown	0.023	0.016	0.006	0.023	0.003	0.25	8	0.031
NG Clinical 42	unknown	0.094	0.016	0.004	0.032	0.006	0.19	4	0.031
NG Clinical 43	unknown	0.064	0.016	0.002	0.032	0.002	0.064	4	0.031
NG Clinical 44	unknown	0.032	0.016	0.002	0.023	0.002	0.047	4	0.031
NG Clinical 45	unknown	0.012	0.016	0.002	0.016	1	16	1.5	0.031
NG Clinical 46	unknown	0.125	0.016	0.004	0.094	0.012	0.5	4	0.031
NG Clinical 47	unknown	0.5	0.016	0.004	0.047	0.016	1	8	0.063
NG Clinical 48	unknown	0.023	0.016	0.002	0.064	0.016	0.094	3	0.063
NG Clinical 49	unknown	1	0.016	0.016	0.047	4	1	3	0.063
NG Clinical 50	unknown	1.5	0.016	0.003	0.125	0.003	0.25	12	0.063
NG Clinical 51	unknown	0.094	0.016	0.006	0.064	0.006	0.25	12	0.063
NG Clinical 52	unknown	0.125	0.016	0.003	0.064	0.003	0.38	8	0.063
NG Clinical 53	unknown	0.125	0.016	0.004	0.047	0.004	0.19	4	0.063
NG Clinical 54	unknown	0.5	0.016	0.008	0.25	4	16	12	0.063
NG Clinical 55	unknown	0.19	0.016	0.004	0.125	0.008	0.25	8	0.063
NG Clinical 56	unknown	0.047	0.016	0.002	0.064	0.003	0.125	4	0.063
NG Clinical 57	unknown	0.5	0.016	0.008	0.19	8	24	12	0.063
NG Clinical 58	unknown	0.032	0.016	0.002	0.032	0.004	0.19	8	0.063
NG Clinical 59	unknown	0.064	0.016	0.003	0.094	0.003	0.5	4	0.063
NG Clinical 60	unknown	0.094	0.016	0.006	0.032	0.006	0.5	6	0.063
NG Clinical 61	unknown	0.25	0.016	0.016	0.032	3	1	6	0.063
NG Clinical 62	unknown	0.064	0.016	0.003	0.047	0.004	0.38	4	0.063
NG Clinical 63	unknown	0.25	0.016	0.06	0.047	0.004	0.5	4	0.063
NG Clinical 64	unknown	0.064	0.016	0.002	0.016	0.002	0.094	2	0.063
NG Clinical 65	Pharynx	1	0.016	0.016	0.061	0.023	2	32	0.063
NG Clinical 66	urethra	0.032	0.016	0.002	0.008	0.006	0.25	16	0.063
NG Clinical 67	Rectum	0.19	0.016	0.002	0.004	0.006	0.125	4	0.063
NG Clinical 68	cervix	0.032	0.016	0.002	0.016	16	16	32	0.063
NG Clinical 69	unknown	0.125	0.016	0.004	0.019	0.003	0.38	8	0.125
NG Clinical 70	unknown	4	0.016	0.006	0.094	0.012	1.5	12	0.125
NG Clinical 71	unknown	0.25	0.016	0.016	0.38	0.008	1	12	0.125
NG Clinical 72	unknown	0.125	0.016	0.008	0.047	0.006	0.75	8	0.125
NG Clinical 73	unknown	1	0.016	0.003	0.125	0.004	0.38	8	0.125
NG Clinical 74	unknown	1	0.016	0.008	0.094	0.008	0.38	8	0.125
NG Clinical 75	unknown	0.064	0.016	0.004	0.023	0.003	0.19	2	0.125
NG Clinical 76	unknown	0.75	0.016	0.003	0.125	0.04	0.5	4	0.125
NG Clinical 77	unknown	0.19	0.016	0.016	0.064	32	1	4	0.125
NG Clinical 78	unknown	0.38	0.016	0.008	0.38	0.008	1	8	0.125
NG Clinical 79	unknown	0.094	0.016	0.006	0.25	0.002	0.5	8	0.125
NG Clinical 80	unknown	0.064	0.016	0.003	0.064	0.003	0.25	8	0.125
NG Clinical 81	unknown	0.064	0.016	0.004	0.125	0.003	0.5	6	0.125
NG Clinical 82	unknown	0.094	0.016	0.004	0.032	0.006	0.75	6	0.125
NG Clinical 83	unknown	0.25	0.016	0.008	0.25	0.008	0.75	8	0.125
NG Clinical 84	unknown	0.19	0.016	0.006	0.125	0.006	0.75	8	0.125
NG Clinical 85	unknown	0.19	0.016	0.004	0.064	6	16	6	0.125
NG Clinical 86	unknown	0.125	0.016	0.004	0.064	0.003	0.5	6	0.125
NG Clinical 87	unknown	0.032	0.016	0.003	0.023	0.002	0.125	3	0.125
NG Clinical 88	unknown	0.094	0.016	0.004	0.125	0.002	0.38	8	0.125
NG Clinical 89	unknown	0.25	0.016	0.012	0.19	0.008	0.75	6	0.125
NG Clinical 90	unknown	0.25	0.016	0.006	0.064	0.006	0.75	6	0.125
NG Clinical 91	unknown	0.094	0.016	0.006	0.125	0.004	0.19	6	0.125
NG Clinical 92	unknown	0.25	0.016	0.012	0.25	0.008	1	12	0.125
NG Clinical 93	unknown	32	0.016	0.008	0.19	3	0.75	12	0.125
NG Clinical 94	unknown	0.125	0.016	0.004	0.064	2	0.25	6	0.125
NG Clinical 95	unknown	0.38	0.016	0.006	0.25	3	0.75	8	0.125
NG Clinical 96	unknown	0.19	0.016	0.032	0.25	16	48	8	0.125
NG Clinical 97	unknown	0.047	0.016	0.002	0.064	0.006	0.38	8	0.125
NG Clinical 98	unknown	0.19	0.016	0.002	0.032	0.006	0.5	6	0.125
NG Clinical 99	unknown	0.125	0.016	0.008	0.19	0.004	0.5	6	0.125
NG Clinical 100	unknown	0.38	0.016	0.008	0.5	0.008	1	12	0.125
NG Clinical 101	unknown	0.25	0.016	0.008	0.25	0.012	1	12	0.125
NG Clinical 102	unknown	0.032	0.016	0.003	0.016	0.003	0.19	3	0.125
NG Clinical 103	unknown	0.094	0.016	0.006	0.023	0.012	0.38	4	0.125
NG Clinical 104	unknown	1	0.016	0.004	0.19	0.004	0.38	8	0.125
NG Clinical 105	unknown	32	0.016	0.003	0.064	32	32	6	0.125
NG Clinical 106	unknown	0.19	0.016	0.008	0.064	0.008	1	8	0.125
NG Clinical 107	unknown	0.25	0.016	0.006	0.064	0.008	1	6	0.125
NG Clinical 108	unknown	0.25	0.016	0.008	0.38	0.008	0.5	8	0.125
NG Clinical 109	Rectum	0.064	0.016	0.016	0.031	32	1	8	0.125
NG Clinical 110	urethra	0.125	0.016	0.002	0.008	32	2	16	0.125
NG Clinical 111	unknown	0.064	0.016	0.002	0.064	0.002	0.125	4	0.25
NG Clinical 112	unknown	0.25	0.023	0.016	0.064	12	0.5	3	0.063
NG Clinical 113	unknown	32	0.023	0.032	0.125	32	64	8	0.125
NG Clinical 114	unknown	0.125	0.032	0.012	0.016	4	1.5	6	0.015
NG Clinical 115	unknown	0.19	0.032	0.032	0.064	0.016	1	6	0.063
NG Clinical 116	Rectum	0.25	0.032	0.008	0.008	8	0.5	16	0.063
NG Clinical 117	cervix	0.25	0.032	0.016	0.016	1.5	1	8	0.063
NG Clinical 118	unknown	0.5	0.032	0.032	0.064	16	0.75	4	0.125
NG Clinical 119	unknown	1	0.047	0.064	0.38	0.016	2	16	0.125
NG Clinical 120	Pharynx	0.125	0.061	0.008	0.031	0.006	0.5	32	0.25
NG Clinical 121	Pharynx	0.094	0.064	0.008	0.015	0.008	0.5	16	0.063
NG Clinical 122	Pharynx	0.19	0.064	0.016	0.015	0.023	16	16	0.125
NG Clinical 123	Rectum	0.125	0.125	0.125	0.031	0.008	0.5	16	0.031
NG Clinical 124	unknown	0.25	0.125	0.023	0.19	0.003	0.5	8	0.125
NG Clinical 125	unknown	0.38	0.125	0.023	0.75	0.008	1	8	0.125
NG Clinical 126	unknown	0.38	0.19	0.032	0.064	0.008	0.75	4	0.125
NG Clinical 127	unknown	4	0.25	0.094	2	0.094	1.5	64	0.125
NG Clinical 128	Pharynx	0.25	NK	0.002	0.016	4	8	8	0.008
NG Clinical 129	unknown	NK	NK	NK	NK	NK	NK	NK	0.015
NG Clinical 130	Rectum	0.25	NK	0.008	0.008	2	0.25	4	0.031
NG Clinical 131	unknown	NK	NK	NK	NK	NK	NK	NK	0.063
NG Clinical 132	unknown	NK	NK	NK	NK	NK	NK	NK	0.063
NG Clinical 133	unknown	NK	NK	NK	NK	NK	NK	NK	0.063
NG Clinical 134	unknown	NK	NK	NK	NK	NK	NK	NK	0.063
NG Clinical 135	unknown	NK	NK	NK	NK	NK	NK	NK	0.063
NG Clinical 136	unknown	NK	NK	NK	NK	NK	NK	NK	0.125
NG Clinical 137	unknown	NK	NK	NK	NK	NK	NK	NK	0.125
NG Clinical 138	unknown	NK	NK	NK	NK	NK	NK	NK	0.125
NG Clinical 139	unknown	NK	NK	NK	NK	NK	NK	NK	0.125
NG Clinical 140	unknown	NK	NK	NK	NK	NK	NK	NK	0.125
NG Clinical 141	unknown	NK	NK	NK	NK	NK	NK	NK	0.125
NG Clinical 142	unknown	0.094	NK	0.004	0.094	0.003	0.25	4	0.125
NG Clinical 143	unknown	NK	NK	NK	NK	NK	NK	NK	0.125
NG Clinical 144	unknown	NK	NK	NK	NK	NK	NK	NK	0.125
NG Clinical 145	unknown	NK	NK	NK	NK	NK	NK	NK	0.125
NG Clinical 146	unknown	NK	NK	NK	NK	NK	NK	NK	0.125
NG Clinical 147	unknown	NK	NK	NK	NK	NK	NK	NK	0.125
NG Clinical 148	unknown	NK	NK	NK	NK	NK	NK	NK	0.125
NG Clinical 149	urethra	1	NK	0.008	0.032	0.023	0.5	8	0.125
NG WHO F	n/a	0.032	0.016	0.002	0.125	0.004	0.25	32	0.063
NG WHO G	n/a	0.5	0.016	0.008	0.25	0.125	32	16	0.063
NG WHO K	n/a	2	0.5	0.064	0.25	32	2	16	0.5
NG WHO L	n/a	2	0.25	0.125	0.5	32	4	16	0.125
NG WHO M	n/a	8	0.016	0.012	0.25	2	1	16	0.125
NG WHO N	n/a	8	0.016	0.004	0.125	4	16	16	0.125
NG WHO O	n/a	32	0.016	0.032	0.25	0.008	1	1024	0.063
NG WHO P	n/a	0.25	0.016	0.004	2	0.004	0.5	16	0.125
N. flavescens 1	n/a	NK	NK	NK	NK	NK	NK	NK	>1
N. flavescens 2	n/a	NK	NK	NK	NK	NK	NK	NK	>1
N. lactamica	n/a	NK	NK	NK	NK	NK	NK	NK	0.063
N. perflava	n/a	NK	NK	NK	NK	NK	NK	NK	0.5
